# Supplementary material for: Inducible overexpression of a FAM3C/ILEI transgene has pleiotropic effects with shortened life span, liver fibrosis and anemia in mice
Source: PLoS One. 2023 Sep 15;18(9):e0286256. doi: 10.1371/journal.pone.0286256 (PMC10503705; doi:10.1371/journal.pone.0286256)
Supplement: S1 File — (ZIP) [file pone.0286256.s001.zip]

Archive with 16 entries (9 files):
- PONE Figure 1/1B/
- PONE Figure 1/1B/ILEI construct transient expression Dox test WB_uncropped.ppt
- PONE Figure 1/1C/
- PONE Figure 1/1C/KH2-ILEI-ESclones PCRscreening_uncropped.ppt
- PONE Figure 1/1D/
- PONE Figure 1/1D/KH2-ILEI-ESclones Dox WB.pptx
- PONE Figure 1/1E/
- PONE Figure 1/1E/KH2-ILEI Southern.jpg
- PONE Figure 2/2A/
- PONE Figure 2/2A/uncropped_exvivo bone marrow Dox inductionWestern.jpg
- PONE Figure 2/2B/
- PONE Figure 2/2B/in vivo Dox_spleen_BM_serum ILEI.jpg
- PONE Figure 5/5A/
- PONE Figure 5/5A/uncropped FLAG_MWmerge.tif
- PONE Figure 5/5A/uncropped ILEI_MWmerge.tif
- PONE Figure 5/5A/uncropped vinculin_MWmerge.tif
